# Supplementary material for: Intense pulsed-light treatment improves objective optical quality in patients with meibomian gland dysfunction
Source: BMC Ophthalmol. 2023 Apr 28;23:191. doi: 10.1186/s12886-023-02939-9 (PMC10148435; doi:10.1186/s12886-023-02939-9)
Supplement: Supplementary file 1 — Supplementary Material 1 [file 12886_2023_2939_MOESM1_ESM.xlsx]

## Sheet: Sheet1
					Intense pulsed-light treatment improves objective optical quality in patients with meibomian gland dysfunction
					Woong-Joo Whang1, MD, Jeongseop Yun2, MD, and Kyungmin Koh2, MD, PhD
					1: Department of Ophthalmology, Yeouido St. Mary's Hospital, The Catholic University College of Medicine, Seoul, Republic of Korea.
					2: Department of Ophthalmology, Kim's Eye Hospital, Konyang University College of Medicine, Seoul, Republic of Korea.
Pre-treatment														Post-treatment
Av LLT	max LLT	min LLT	PBR	BCVA	CFS (0~9)	Schirmer	TMH	MGE	BUT	OSDI	OSI	MTF	SR	Av LLT	max LLT	min LLT	PBR	BCVA	CFS (0~9)	Schirmer	TMH	MGE	BUT	OSDI	OSI	MTF	SR		남1여2	우1좌2	나이	병록변호	IOP	IOP
45	72	37	0.76	0.046	0	9	0.29	3	5	27	0.7	36.143	0.22	45	72	37	0.76	0	0	10	0.32	2	8	24	0.6	40.124	0.228		1	1	27	50885184	18	15
42	74	33	0.94	0.046	2	10	0.24	2	6	27	0.7	35.835	0.23	42	74	33	0.94	0	1	11	0.19	1	7	24	0.4	47.232	0.264			2			19	15
100	100	100	1	0	1	6	0.21	3	4	20	1.9	16.986	0.122	100	100	100	1	0	0	8	0.31	1	9	17	1.9	17.237	0.125		2	1	49	50846855	18	17
100	100	100	0.6	0	2	5	0.24	2	3	20	1.3	24.006	0.114	100	100	100	0.6	0	1	7	0.32	1	10	17	0.6	38.437	0.197			2			17	18
54	83	23	0	0.046	1	9	0.29	2	2	18	2.3	40.187	0.204	54	83	23	0	0.046	0	10	0.22	1	6	16	2	42.179	0.201		1	1	59	50856865	12	15
87	97	58	0	0.046	2	10	0.19	1	5	18	4.9	12.357	0.072	87	97	58	0	0.046	1	11	0.29	0	5	16	3.2	12.007	0.129			2			12	15
54	66	39	0.07	0.046	0	6	0.22	3	6	22	1.3	35.458	0.156	54	66	39	0.07	0	0	7	0.32	2	6	19	0.8	35.458	0.156		2	1	65	50094275	14	13
54	95	22	0	0	1	7	0.2	2	4	22	0.9	42.276	0.232	54	95	22	0	0	0	9	0.22	1	9	19	0.6	42.276	0.232			2			12	12
100	100	100	1	0.046	2	11	0.15	1	3	29	2.6	16.256	0.125	100	100	100	1	0.046	1	12	0.29	0	4	22	1.2	13.532	0.155		2	1	68	50884307	17
100	100	100	1	0.046	0	12	0.16	3	1	29	1.9	19.365	0.121	100	100	100	1	0.046	0	13	0.2	1	5	22	1.1	19.365	0.135			2			18
96	100	46	0.09	0.155	2	9	0.17	2	1	34	2	41.099	0.205	96	100	46	0.09	0.097	1	10	0.19	2	10	30	1.5	41.099	0.178		2	1	73	50754758	8	18
100	100	75	0.11	0.097	1	9	0.13	3	2	34	3.6	12.364	0.083	100	100	75	0.11	0.097	0	10	0.29	1	6	30	2.9	48.602	0.322			2			9	18
50	70	43	1	0	2	10	0.11	2	3	42	2.7	13.299	0.101	50	70	43	1	0	1	12	0.24	1	5	28	1.1	36.559	0.137		1	1	60	50844669	9	15
42	100	39	0.89	0	1	10	0.09	3	3	42	2	16.105	0.105	42	100	39	0.89	0	0	12	0.21	1	6	28	1.2	28.986	0.163			2			10	13
100	100	100	1	0	2	8	0.2	2	4	41	1.7	33.992	0.15	100	100	100	1	0	1	9	0.24	1	9	25	0.6	36.883	0.154		1	1	54	F098722	16	13
100	100	97	1	0	0	8	0.21	2	5	41	1.2	40.064	0.209	100	100	97	1	0	0	9	0.29	1	4	25	2.3	19.721	0.178			2			16	14
100	100	100	0	0.046	1	10	0.22	1	4	33	2.4	16.771	0.095	100	100	100	0	0.046	0	11	0.19	0	6	19	1.4	23.72	0.138		1	1	75	50352698	12	12
100	100	100	0	0.046	2	6	0.23	2	3	33	1.1	34.126	0.212	100	100	100	0	0.046	1	7	0.22	0	9	19	0.7	39.437	0.182			2			15	11
54	78	22	0.5	0	2	5	0.19	2	2	35	2.8	17.083	0.101	54	78	22	0.5	0	1	9	0.29	2	4	19	2.7	15.397	0.178		2	1	25	50506631	17	12
40	64	20	0.5	0	1	9	0.15	1	5	35	1.1	32.06	0.155	40	64	20	0.5	0.046	0	10	0.24	1	5	19	2.6	30.613	0.189			2			17	14
100	100	100	0.38	0.155	0	8	0.22	1	2	33	9.7	4.584	0.053	100	100	100	0.38	0.046	0	10	0.24	0	8	22	1.38	24.731	0.142		2	1	45	50224005	22	12
41	49	26	0.18	0.222	2	6	0.23	3	3	33	9	4.718	0.053	100	100	80	0.18	0.046	1	7	0.21	1	7	22	0.89	39.429	0.189			2			16	11
72	100	38	0	0	2	10	0.16	2	6	30	2.5	32.118	0.126	72	100	38	0	0	1	12	0.21	1	10	16	1.5	21.756	0.175		1	1	64	G753348	15	12
89	100	46	0	0	0	6	0.17	3	4	30	3.1	10.332	0.077	89	100	46	0	0	0	8	0.24	1	6	16	1	23.966	0.183			2			15	11
77	100	66	0.8	0	1	7	0.13	1	3	26	8.3	5.842	0.057	77	100	66	0.8	0	0	9	0.29	0	5	23	4.2	25.238	0.143		2	1	28	50845624	18	17
74	100	65	0.9	0	2	11	0.11	2	1	26	5.3	5.707	0.058	74	100	65	0.9	0	1	12	0.19	1	6	23	2.7	33.655	0.139			2			16	18
100	100	100	0	0.046	1	10	0.22	1	4	33	2.4	16.771	0.095	100	100	100	0	0.046	0	11	0.19	0	6	19	1.4	23.72	0.138		1	1	63	50352698	12	12
100	100	100	0	0.046	2	6	0.23	2	3	33	1.1	34.126	0.212	100	100	100	0	0.046	1	7	0.22	0	9	19	0.7	39.437	0.182			2			15	11
86	100	55	1	0	0	7	0.17	2	3	40	8.8	4.435	0.051	86	100	55	1	0.155	0	10	0.19	2	6	31	1.49	39.111	0.181		2	1	34	50545845	11	18
94	100	68	1	0	2	7	0.13	2	5	40	10.4	4.455	0.052	94	100	68	0.07	0.222	1	8	0.22	1	9	31	2.22	47.62	0.333			2			10	18
80	100	62	1	0	0	12	0.09	3	1	29	1.6	21.501	0.132	80	100	62	1	0	0	13	0.22	2	9	22	1.3	26.098	0.191		1	1	29	50912461	14	14
23	42	21	1	0	2	9	0.21	2	2	29	1.5	30.369	0.169	97	100	69	0.14	0.046	0	10	0.21	1	4	22	0.7	42.04	0.234			2			12	14
74	100	65	0.9	0	1	9	0.24	2	3	28	5.3	5.707	0.058	74	100	65	0.9	0	1	11	0.24	1	5	15	2.7	33.655	0.139		2	1	62	50977378	15	15
80	100	62	1	0	2	10	0.29	3	5	28	1.6	21.501	0.132	80	100	62	1	0	1	12	0.29	1	10	15	1.3	26.088	0.191			2			16	15
23	42	21	1	0	1	10	0.19	2	4	29	1.5	30.369	0.169	97	100	69	0.14	0.046	1	12	0.19	1	6	19	0.7	42.04	0.234		2	1	69	50539015	14	17
100	100	97	1	0	2	8	0.22	2	3	29	1.3	32.373	0.222	100	100	97	1	0	1	9	0.22	1	5	19	0.6	40.124	0.229			2			17	18
77	100	66	0.8	0	2	7	0.11	1	2	26	8.3	5.842	0.057	77	100	66	0.8	0	1	8	0.24	1	4	20	4.2	25.238	0.143		2	1	42	50945624	18	17
74	100	65	0.9	0	1	9	0.09	3	5	26	5.3	5.707	0.058	74	100	65	0.9	0	1	10	0.29	2	9	20	2.7	33.655	0.139			2			16	18
100	100	100	0	0.046	0	6	0.2	1	2	26	0.8	29.523	0.156	100	100	100	0	0	0	7	0.29	1	6	22	0.4	47.232	0.269		1	1	41	50664989	13	15
68	100	45	0.5	0	2	7	0.15	3	5	26	2.5	19.721	0.123	68	100	45	0.5	0	1	8	0.24	0	8	22	0.81	26.145	0.172			2			14	15
100	100	75	0.57	0	1	9	0.16	2	6	33	2	16.329	0.093	100	100	75	0.57	0	1	10	0.21	1	7	30	0.89	27.558	0.145		2	1	32	50877915	17	13
100	100	100	0	0.046	0	10	0.17	1	4	33	0.8	35.336	0.16	100	100	100	0	0	0	11	0.24	0	6	30	0.79	35.648	0.156			2			17	12
74	100	65	0.9	0	1	9	0.16	3	3	34	5.3	5.707	0.058	74	100	65	0.9	0	1	11	0.29	2	5	30	2.7	33.655	0.139		2	1	62	70565053	18	15
80	100	62	1	0	2	10	0.17	2	1	34	1.6	21.501	0.132	80	100	62	1	0	1	12	0.19	1	4	30	1.3	26.088	0.191			2			18	15
23	42	21	1	0	0	11	0.13	3	3	39	1.5	30.369	0.169	97	100	69	0.14	0.046	0	13	0.24	1	5	32	0.7	42.04	0.234		1	1	65	50880141	17	17
100	100	97	1	0	2	10	0.11	2	4	39	1.3	32.373	0.222	100	100	97	1	0	0	12	0.29	1	6	32	0.6	40.124	0.229			2			19	18
100	100	100	0	0.046	0	6	0.09	3	3	26	0.8	29.523	0.156	100	100	100	0	0	0	8	0.19	1	7	19	0.4	47.232	0.269		1	1	61	50831243	19	15
68	100	45	0.5	0	1	7	0.2	2	1	26	2.5	19.721	0.123	68	100	45	0.5	0	1	8	0.22	1	5	19	0.89	27.558	0.145			2			18	15
100	100	100	0	0.046	0	6	0.2	1	2	26	0.8	29.523	0.156	100	100	100	0	0	0	7	0.29	1	6	22	0.4	47.232	0.269		1	1	46	50884989	13	15
68	100	45	0.5	0	2	7	0.15	3	5	26	2.5	19.721	0.123	68	100	45	0.5	0	1	8	0.24	0	8	22	0.81	26.145	0.172			2			14	15
100	100	75	0.57	0	2	11	0.21	2	1	43	2	16.329	0.093	100	100	75	0.57	0	1	12	0.21	1	4	18	0.81	26.145	0.178		1	1	43	F098730	16	13
100	100	100	0	0.046	2	12	0.22	1	2	43	0.8	35.336	0.16	100	100	100	0	0	1	13	0.24	1	3	18	0.79	35.648	0.156			2			16	14
100	100	100	0	0.046	1	9	0.23	2	3	27	2.4	16.771	0.095	100	100	100	0	0.046	1	10	0.29	1	4	18	1.4	23.72	0.145		1	1	74	50351798	12	12
100	100	100	0	0.046	2	9	0.19	2	5	27	1.1	34.126	0.212	100	100	100	0	0.046	1	11	0.19	1	6	18	0.7	39.437	0.182			2			15	11
54	78	22	0.5	0	0	10	0.15	1	4	26	2.8	17.083	0.101	54	78	22	0.5	0	0	12	0.22	0	9	20	2.7	15.397	0.178		1	1	20	70506631	17	12
40	64	20	0.5	0	1	10	0.16	1	3	27	1.1	32.06	0.155	40	64	20	0.5	0.046	1	12	0.29	0	10	20	2.6	30.613	0.189			2			17	14
72	100	38	0	0	2	8	0.17	3	4	29	2.5	32.118	0.126	72	100	38	0	0	0	9	0.24	1	6	24	1.5	21.756	0.175		1	1	64	G023348	15	12
89	100	46	0	0	0	6	0.13	2	3	29	3.1	10.332	0.077	89	100	46	0	0	0	7	0.21	1	5	24	1	23.966	0.145			2			15	11
77	100	66	0.8	0	2	7	0.11	1	2	26	8.3	5.842	0.057	77	100	66	0.8	0	1	8	0.24	1	4	20	4.2	25.238	0.143		2	1	23	50894624	18	17
74	100	65	0.9	0	1	9	0.09	3	5	26	5.3	5.707	0.058	74	100	65	0.9	0	1	10	0.29	2	9	20	2.7	33.655	0.139			2			16	18
80	100	62	1	0	2	9	0.2	2	6	26	1.6	21.501	0.132	80	100	62	0	0	1	10	0.19	2	10	21	1.3	26.088	0.191		2	1	26	50912261	14	14
23	42	21	1	0	1	9	0.21	3	4	26	1.5	30.369	0.169	97	100	69	0	0.046	0	10	0.22	1	6	21	0.7	42.04	0.234			2			12	14
100	100	97	1	0	2	10	0.22	2	3	41	1.3	32.373	0.222	100	100	97	1	0.155	1	11	0.29	2	5	35	0.6	40.124	0.145		2	1	59	50909378	15	15
100	100	100	0	0.097	0	10	0.23	3	1	41	0.8	29.523	0.156	100	100	100	0	0	0	10	0.24	1	4	35	0.4	47.232	0.269			2			16	15
76	100	46	0.14	0.301	1	8	0.16	3	1	39	1.2	25.238	0.135	76	100	46	0.14	0	1	8	0.19	0	6	30	1.43	21.569	0.133		1	1	49	50845225	13	12
84	100	57	0	0.046	2	8	0.17	2	2	39	0.9	33.655	0.135	84	100	57	0	0	2	9	0.24	0	5	30	1.22	23.954	0.18			2			15	11
68	100	45	0.5	0	2	8	0.21	2	3	22	2.5	19.721	0.123	68	100	45	0.5	0	0	9	0.21	2	8	17	0.81	26.145	0.178		2	1	61	50523015	14	17
100	100	75	0.57	0	1	6	0.22	2	4	22	2	16.329	0.093	100	100	75	0.57	0.155	1	7	0.24	1	7	16	0.89	27.558	0.145			2			17	18
100	100	100	0	0.046	0	7	0.23	1	3	29	0.8	35.336	0.16	100	100	100	0	0	0	8	0.29	0	9	21	0.79	35.648	0.156		2	1	61	H005596	18	13
33	57	28	0.33	0.046	1	9	0.19	2	1	29	0.7	28.986	0.163	100	100	87	0.33	0	1	10	0.19	1	10	21	0.59	42.289	0.232			2			15	12
100	100	70	0.9	0.155	2	8	0.15	2	1	33	4.6	12.113	0.095	100	100	70	0	0.046	1	9	0.24	1	6	30	1.17	13.536	0.155		2	1	62	50875429	8
58	83	46	1	0.097	0	8	0.16	3	2	33	11.7	1.541	0.042	100	100	78	0	0.046	0	10	0.29	1	5	30	1.08	19.366	0.135			2			9
100	100	100	0	0.046	1	10	0.22	1	4	33	2.4	16.771	0.095	100	100	100	0	0.046	0	11	0.19	0	6	19	1.4	23.72	0.138		1	1	68	51352698	12	12
100	100	100	0	0.046	2	6	0.23	2	3	33	1.1	34.126	0.212	100	100	100	0	0.046	1	7	0.22	0	9	19	0.7	39.437	0.182			2			15	11
86	100	55	1	0	0	7	0.17	2	3	40	8.8	4.435	0.051	86	100	55	1	0.155	0	10	0.19	2	6	31	1.49	42.111	0.145		2	1	40	50581845	11	18
94	100	68	1	0	2	7	0.13	2	5	40	10.4	4.455	0.052	94	100	68	0.07	0.222	1	8	0.22	1	9	31	2.22	48.62	0.145			2			10	18
23	42	21	0.75	0.046	1	9	0.11	1	4	39	9.8	5.052	0.05	100	100	86	0.75	0	1	9	0.21	1	4	32	1.07	37.594	0.127		2	1	54	A127190	17	15
58	83	46	1	0.097	2	9	0.09	2	3	39	9.4	5.481	0.05	80	100	69	1	0	1	9	0.24	1	5	32	1.156	29.556	0.159			2			19	13
37	49	26	0.33	0	1	10	0.2	2	1	44	0.7	37.733	0.175	37	49	26	0.33	0	1	10	0.29	1	9	42	0.97	37.883	0.142		1	1	63	50895738	16	13
53	72	36	0.71	0	2	10	0.21	1	1	44	1.7	16.448	0.101	53	72	36	0	0	1	11	0.29	0	6	42	1.75	19.88	0.181			2			16	14
100	100	100	0.38	0.155	0	8	0.22	1	2	33	9.7	4.584	0.053	100	100	100	0	0.046	0	10	0.24	0	8	22	1.38	24.731	0.142		2	1	61	50894005	16	12
41	49	26	0.18	0.097	2	6	0.23	3	3	33	9	4.718	0.053	100	100	80	0.18	0.046	1	7	0.21	1	7	22	0.89	39.429	0.189			2			19	11
55	86	44	1	0.046	1	7	0.19	2	5	29	0.3	52.314	0.241	55	86	44	0	0	1	8	0.24	1	9	21	2.25	15.649	0.145		1	1	29	50897670	11	12
61	99	47	0.87	0.097	0	9	0.15	1	4	29	2.6	28.92	0.155	61	99	47	0	0.046	0	9	0.29	1	10	21	2.45	30.659	0.178			2			13	14
76	100	46	0.14	0.301	1	8	0.16	3	1	33	1.2	25.238	0.135	76	100	46	0.14	0	1	8	0.19	0	6	28	1.43	21.569	0.133		1	1	73	50838225	13	12
84	100	57	0	0.046	2	8	0.17	2	2	33	0.9	33.655	0.135	84	100	57	0	0	2	9	0.24	0	5	28	1.22	23.954	0.18			2			15	11
53	72	36	0.5	0.222	0	7	0.13	3	3	33	8.3	5.664	0.057	100	100	74	0.33	0	0	8	0.29	1	6	19	3.97	25.269	0.145		2	1	62	50873930	19	17
100	100	96	0	0.301	2	7	0.11	2	5	33	5.4	5.189	0.05	100	100	96	0	0	2	8	0.19	1	9	19	2.54	32.649	0.069			2			18	18
23	42	21	0.21	0.046	1	10	0.09	3	4	31	5.5	9.303	0.076	23	42	21	0.21	0	1	11	0.22	2	4	18	1.32	27.168	0.145		2	1	66	50904081	18	14
42	61	35	0.27	0.046	0	9	0.2	2	1	31	8.4	7.634	0.063	42	61	35	0.27	0.046	0	9	0.23	2	5	18	0.79	42.029	0.142			2			17	14
75.3	89.4778	61.9	0.514889	0.0426333	1.17778	8.41111	0.177889	2.05556	3.17778	31.4556	3.36778	21.0638	0.123078	82.7333	95	67.6444	0.387444	0.0272667	0.611111	9.64444	0.239444	0.922222	6.6	23.2556	1.44607	31.6239	0.175622		남 17	우 38	52.3556
25.0305	18.7036	28.7348	0.415084	0.0685802	0.815272	1.68866	0.0487713	0.724547	1.45786	6.29278	3.05157	12.3022	0.0560726	20.5102	12.3689	25.9153	0.402187	0.0475926	0.554743	1.71779	0.0393018	0.64001	1.96486	5.9616	0.924035	9.58402	0.0449251		여 21	좌 38	16.1318
100	100	100	1	0.301	2	12	0.29	3	6	44	11.7	52.314	0.241	100	100	100	1	0.222	2	13	0.32	2	10	42	4.2	48.62	0.333				75
23	42	20	0	0	0	5	0.09	1	1	18	0.3	1.541	0.042	23	42	20	0	0	0	7	0.19	0	3	15	0.4	12.007	0.069				20
																									0.81	26.145	0.178
